# Supplementary material for: Lysine Carboxymethyl Cysteinate (LCC) Protects the Epidermis from UVB-Induced Barrier Damage Through the Activation of Autophagy
Source: Biology (Basel). 2026 Apr 10;15(8):601. doi: 10.3390/biology15080601 (PMC13113046; doi:10.3390/biology15080601)
Supplement: Supplementary file 1 [file biology-15-00601-s001.zip]

Archive with 1 entries (1 files):
- biology-4216555-supplementary.xlsx
