# Supplementary material for: Lysine Carboxymethyl Cysteinate (LCC) Protects the Epidermis from UVB-Induced Barrier Damage Through the Activation of Autophagy
Source: Biology (Basel). 2026 Apr 10;15(8):601. doi: 10.3390/biology15080601 (PMC13113046; doi:10.3390/biology15080601)
Supplement: Supplementary file 1 [file biology-15-00601-s001.zip › biology-4216555-supplementary.xlsx]

## Sheet: down regulation top20
Top down regulated DEGs (p<0.05) ranked by fold change
Gene_ID	Symbol	log2FoldChange	Pvalue	FDR
ENSG00000270181	BIVM-ERCC5	-6.94456	5.92e-08	1.55e-06
ENSG00000259040	BLOC1S5-TXNDC5	-4.15847	9.98e-12	4.7e-10
ENSG00000260461	AL133355.1	-4.1496	0.00671706	0.0449649
ENSG00000196344	ADH7	-4.13032	7.19e-07	1.5e-05
ENSG00000165953	SERPINA12	-4.08344	7.79e-07	1.61e-05
ENSG00000255439	AC135050.2	-3.92428	0.0100049	0.062139
ENSG00000231574	LINC02015	-3.82485	5.33e-06	9.13e-05
ENSG00000267952	AC008878.1	-3.81114	0.0497539	0.2171
ENSG00000204020	LIPN	-3.74316	8.78e-06	0.000141998
ENSG00000243284	VSIG8	-3.63065	0.00594669	0.0407237
ENSG00000118520	ARG1	-3.62249	4.81e-21	6.37e-19
ENSG00000166634	SERPINB12	-3.58301	1.92e-05	0.000284508
ENSG00000283930	AL117339.5	-3.54248	0.0332547	0.160261
ENSG00000267228	AC012254.2	-3.51017	3.05e-05	0.000431487
ENSG00000124208	TMEM189-UBE2V1	-3.43175	3.64e-10	1.36e-08
ENSG00000137707	BTG4	-3.4132	5.5e-05	0.000723989
ENSG00000176659	C20orf197	-3.36228	9.89e-12	4.67e-10
ENSG00000117598	PLPPR5	-3.31778	0.000174583	0.00201557
ENSG00000186603	HPDL	-3.30029	1.41e-08	4.07e-07
ENSG00000186474	KLK12	-3.23463	4.2e-07	9.22e-06

## Sheet: up regulation top20
Top up regulated DEGs (p<0.05) ranked by fold change
Gene_ID	Symbol	log2FoldChange	Pvalue	FDR
ENSG00000221944	TIGD1	6.2785	2.74e-13	1.61e-11
ENSG00000283239	KBTBD11-OT1	4.83621	0.0447065	0.200113
ENSG00000260272	AC093525.2	4.69477	1.45e-08	4.17e-07
ENSG00000144785	AC073896.1	4.55569	3.25e-08	8.9e-07
ENSG00000170500	LONRF2	4.53899	4.32e-08	1.16e-06
ENSG00000258674	AC011448.1	4.31129	2.59e-06	4.76e-05
ENSG00000233030	AC243772.2	4.18624	3.15e-06	5.68e-05
ENSG00000108825	PTGES3L-AARSD1	3.97237	0.0025022	0.0197766
ENSG00000167972	ABCA3	3.92754	1.61e-17	1.53e-15
ENSG00000166246	C16orf71	3.72902	6.13e-06	0.000103134
ENSG00000157388	CACNA1D	3.60335	1.73e-07	4.13e-06
ENSG00000273328	AC099329.2	3.54785	1.21e-05	0.000190498
ENSG00000136842	TMOD1	3.37635	5.27e-05	0.000696474
ENSG00000274659	LINC02371	3.31899	8.52e-05	0.00106568
ENSG00000243509	TNFRSF6B	3.24496	0.000227459	0.00253181
ENSG00000171435	KSR2	3.17299	0.000402361	0.00417349
ENSG00000111729	CLEC4A	3.15136	0.000198733	0.00225159
ENSG00000261915	AC026954.2	3.15049	0.0021989	0.0177805
ENSG00000170837	GPR27	3.10565	0.000259672	0.00284153
ENSG00000282988	HIST1H3D	3.08735	1.1e-05	0.000173937
